# Supplementary material for: Optimizing anatomy dissection teams using the Yukari method: A peer compatibility‐based approach
Source: Anat Sci Educ. 2025 Oct 3;18(11):1262–77. doi: 10.1002/ase.70124 (PMC12592916; doi:10.1002/ase.70124)
Supplement: Supplementary file 8 — Table S1. Scoring of examinations and assignments. This table provides an example of the point allocation for examinations and assignments for the Class of 2013, along with the corresponding average scores and standard deviations. [file ASE-18-1262-s007.xlsx]

## Sheet: Sheet1
Table S1
Date	Exam / Assignment	Allocation	Average	SD
Oct 3 (Tue)	1-Written-Yorifuji (Systems Anatomy)	2	0.57	0.29
Oct 3 (Tue)	1-Written-Tajika (Systems Anatomy)	2	0.86	0.13
Oct 3 (Tue)	1-Written-Murakami (Back, Upper Limbs, Embryology)	8	0.73	0.12
Oct 3 (Tue)	1-Written-Ueno (Bones)	2	0.65	0.22
Oct 3 (Tue)	1-English Anatomical Terms	2	0.77	0.24
Oct 3 (Tue)	1-Practical (Back, Upper Limbs)	11	0.66	0.15
Total for 1st Exam		27	0.71	0.12
Nov 7 (Tue)	2-Written-Murakami (Thorax, Embryology)	4	0.62	0.13
Nov 7 (Tue)	2-Written-Yorifuji (Abdomen)	4	0.72	0.14
Nov 7 (Tue)	2-Written-Tajika (Pelvis & Perineum)	4	0.47	0.18
Nov 7 (Tue)	2-Written-Ueno (Bones, Development)	2	0.73	0.16
Nov 7 (Tue)	2-English Anatomical Terms	2	0.81	0.22
Nov 7 (Tue)	2-Practical (Thorax, Abdomen, Pelvis & Perineum)	12	0.63	0.12
Total for 2nd Exam		28	0.64	0.13
Dec 5 (Tue)	3-Written-Yorifuji (Head & Neck, Embryology)	11	0.74	0.14
Dec 5 (Tue)	3-Written-Matsuzaki (Lower Limbs)	4	0.54	0.13
Dec 5 (Tue)	3-English Anatomical Terms	2	0.92	0.1
Dec 5 (Tue)	3-Practical (Lower Limbs, Head & Neck)	12	0.61	0.16
Total for 3rd Exam		29	0.67	0.13
Sep 13 (Wed)	Quiz	2	0.96	0.08
Sep 26 (Tue)	Assignment-Brachial Plexus Sketch	2	0.99	0.04
Oct 10 (Tue)	Assignment-Thoracic and Abdominal CT Anatomy	8	0.69	0.18
Oct 11 (Wed)	Assignment-Coronary Artery Sketch	2	0.9	0.14
Oct 18 (Wed)	Assignment-Celiac Artery Sketch	2	0.87	0.1
Total for Assignments		14	0.79	0.1
Total Score		100	0.69	0.11
