# Supplementary material for: Optimizing anatomy dissection teams using the Yukari method: A peer compatibility‐based approach
Source: Anat Sci Educ. 2025 Oct 3;18(11):1262–77. doi: 10.1002/ase.70124 (PMC12592916; doi:10.1002/ase.70124)
Supplement: Supplementary file 9 — Table S2. Summary of surveys. This table summarizes the surveys conducted each year in this study, detailing the class year, type of survey, assignment method, survey mode, survey date, number of participants and response rate. [file ASE-18-1262-s010.xlsx]

## Sheet: Surveys
Table S2
Class year	Survey	Assignment method	Survey mode	Survey date (Y/M)	# Polled	% Answered
2012	Yukari Viewpoint	self	web form (signed)	2017/1–2	120	0.45
2013	Yukari Viewpoint	self	web form (signed)	2017/1–2	122	0.56
2014	Yukari Viewpoint	random	web form (signed)	2017/1–2	118	0.48
2015	Yukari Peer Preference 1	Yukari 1	web form (signed)	2015-07-01	126	0.94
2015	Yukari Viewpoint	Yukari 1	paper (anonymous)	2015-12-01	139	0.94
2016	Yukari Peer Preference 2	Yukari 2	web form (signed)	2015-07-01	135	0.92
2016	Yukari Viewpoint	Yukari 2	web form (signed)	2016-12-01	135	1
2017	Yukari Peer Preference 2	Yukari 2	web form (signed)	2017-07-01	126	0.96
2017	Yukari Viewpoint	Yukari 2	web form (signed)	2017-12-01	126	0.99
2018	Yukari Peer Preference 2	Yukari 2	web form (signed)	2018-07-01	134	0.96
2018	Yukari Viewpoint	Yukari 2	web form (signed)	2018-12-01	134	0.99
2019	Yukari Peer Preference 2	Yukari 2	web form (signed)	2019-07-01	125	1
2019	Yukari Viewpoint	Yukari 2	web form (signed)	2019-12-01	125	1
2020	Yukari Peer Preference 2	Yukari 2	web form (signed)	2020-08-01	126	0.98
2020	Yukari Viewpoint	Yukari 2	web form (signed)	2020-12-01	126	0.99
2021	Yukari Peer Preference 2	Yukari 2	web form (signed)	2021-08-01	119	0.99
2021	Yukari Viewpoint	Yukari 2	web form (signed)	2022-02-01	119	0.99
2022	Yukari Peer Preference 2	Yukari 2	web form (signed)	2022-08-01	126	1
2022	Yukari Viewpoint	Yukari 2	web form (signed)	2023-02-01	126	0.98
