# Supplementary material for: Optimizing anatomy dissection teams using the Yukari method: A peer compatibility‐based approach
Source: Anat Sci Educ. 2025 Oct 3;18(11):1262–77. doi: 10.1002/ase.70124 (PMC12592916; doi:10.1002/ase.70124)
Supplement: Supplementary file 10 — Table S3. Summary of statistical methods. This table summarizes the statistical methods used in the study including data type, nature of data, number of cohorts, and the statistical test used for each figure or table. [file ASE-18-1262-s005.xlsx]

## Sheet: Statistical methods
Table S3
Figure / Table	Data	Nature of data	Number of cohorts	Method of choice
Figure 1A	academic scores	interval scale	4	Tukey-Kramer test
Figure 1B	difference of slope of regression lines	interval scale	2	ANCOVA
Table 3	contribution of different factors to academic score	interval scale / ordinal scale	–	multiple linear regression
Figure 2	academic score and compatibility	interval scale / ordinal scale	–	Kendall correlation test
Figure 3	academic scores and satisfaction	interval scale / ordinal scale	–	Kendall correlation test
Figure 4A	averaged viewpoints	average of ordinal scale values	4	Cronbach alpha, Tukey-Kramer test
Figure 4B–D	viewpoints	ordinal scale	4	Steel-Dwass test
Figure 5	changes of viewpoints	proportions	4	Chi-squared test with Benjamini-Hochberg P-ajustment
Figure 7	academic scores	interval scale	2	Welch t-test
Figure 9	academic scores and motivation and time	interval scale / ordinal scale	–	Kendall correlation test
